# Supplementary material for: A new species of Laccobius Erichson, 1837 (Hydrophilidae, Coleoptera) from the Chinese Himalaya, with comments on taxonomic status of subgenera Glyptolaccobius Gentili, 1989 and Cyclolaccobius Gentili, 1991 and additional faunistic records from China
Source: Zookeys. 2019 Nov 14;889:65–80. doi: 10.3897/zookeys.889.34690 (PMC6872600; doi:10.3897/zookeys.889.34690)
Supplement: XML Treatment for Laccobius (Cyclolaccobius) motuoensis [file zookeys.889.34690-treatment1.xml]

<!DOCTYPE tp:taxon-treatment
  PUBLIC "-//TaxonX//DTD Taxonomic Treatment Publishing DTD v0 20100105//EN" "tax-treatment-NSO.dtd">
<tp:taxon-treatment xmlns:tp="http://www.plazi.org/taxpub"><tp:treatment-meta><kwd-group><label>Taxon classification</label><kwd><named-content xmlns:xlink="http://www.w3.org/1999/xlink" content-type="kingdom">Animalia</named-content></kwd><kwd><named-content xmlns:xlink="http://www.w3.org/1999/xlink" content-type="order">Coleoptera</named-content></kwd><kwd><named-content xmlns:xlink="http://www.w3.org/1999/xlink" content-type="family">Hydrophilidae</named-content></kwd></kwd-group><mixed-citation publication-type="journal"><person-group><name><surname>Jia</surname><given-names>Fenglong</given-names></name><name><surname>Chen</surname><given-names>Jia-Hui</given-names></name><name><surname>Fikácek</surname><given-names>Martin</given-names></name></person-group><article-title>A new species of <italic><tp:taxon-name><tp:taxon-name-part taxon-name-part-type="genus" reg="Laccobius">Laccobius</tp:taxon-name-part></tp:taxon-name></italic> Erichson, 1837 (<tp:taxon-name><tp:taxon-name-part taxon-name-part-type="family">Hydrophilidae</tp:taxon-name-part></tp:taxon-name>, <tp:taxon-name><tp:taxon-name-part taxon-name-part-type="order">Coleoptera</tp:taxon-name-part></tp:taxon-name>) from the Chinese Himalaya, with comments on taxonomic status of subgenera <italic><tp:taxon-name><tp:taxon-name-part taxon-name-part-type="genus" reg="Glyptolaccobius">Glyptolaccobius</tp:taxon-name-part></tp:taxon-name></italic> Gentili, 1989 and <italic><tp:taxon-name><tp:taxon-name-part taxon-name-part-type="genus" reg="Cyclolaccobius">Cyclolaccobius</tp:taxon-name-part></tp:taxon-name></italic> Gentili, 1991 and additional faunistic records from China</article-title><source>Zookeys</source><day>14</day><month>11</month><year>2019</year><volume>889</volume><fpage>65</fpage><lpage>80</lpage><pub-id pub-id-type="doi">10.3897/zookeys.889.34690</pub-id></mixed-citation></tp:treatment-meta><tp:nomenclature><tp:taxon-name><object-id xmlns:xlink="http://www.w3.org/1999/xlink" content-type="arpha" xlink:type="simple">A92F1DE7-881F-5172-A601-6400C4C47E75</object-id>
              <tp:taxon-name-part taxon-name-part-type="genus" reg="Laccobius">Laccobius</tp:taxon-name-part> (<tp:taxon-name-part taxon-name-part-type="subgenus" reg="Cyclolaccobius">Cyclolaccobius</tp:taxon-name-part>) <tp:taxon-name-part taxon-name-part-type="species" reg="motuoensis">motuoensis</tp:taxon-name-part><object-id xmlns:xlink="http://www.w3.org/1999/xlink" content-type="zoobank" xlink:type="simple">http://zoobank.org/1D637BE4-2A99-4400-8386-9B6B25C87EE3</object-id></tp:taxon-name><tp:taxon-status xmlns:xlink="http://www.w3.org/1999/xlink" xlink:type="simple">sp. nov.</tp:taxon-status><xref ref-type="fig" rid="F1">Figs 1–6</xref><xref ref-type="fig" rid="F2">, 7–16</xref><xref ref-type="fig" rid="F3">, 17–22</xref><xref ref-type="fig" rid="F4">, 23–25</xref></tp:nomenclature><tp:treatment-sec sec-type="type locality" id="SECID0E1MAC"><title>Type locality.</title><p>China, Xizang, Linzhi Prefecture, Motuo County, Lagong, <named-content xmlns:xlink="http://www.w3.org/1999/xlink" content-type="dwc:verbatimCoordinates" xlink:type="simple"><named-content content-type="geo-json" specific-use="{&#34;type&#34;:&#34;Point&#34;,&#34;coordinates&#34;:[95.318611,29.313889]}" id="NCID0EDNAC" xlink:type="simple">29°18'50"N, 95°19'07"E</named-content></named-content>.</p></tp:treatment-sec><tp:treatment-sec sec-type="type material" id="SECID0EINAC"><title>Type material.</title><p><bold><italic>Holotype</italic></bold>: ♂ (<named-content xmlns:xlink="http://www.w3.org/1999/xlink" content-type="dwc:institutional_code" xlink:type="simple">SYSU</named-content>): China, Xizang, Linzhi Prefecture, Motuo County, Lagong (中国, 西藏, 林芝, 墨脱县, 拉贡), <named-content xmlns:xlink="http://www.w3.org/1999/xlink" content-type="dwc:verbatimCoordinates" xlink:type="simple"><named-content content-type="geo-json" specific-use="{&#34;type&#34;:&#34;Point&#34;,&#34;coordinates&#34;:[95.318611,29.313889]}" id="NCID0E5NAC" xlink:type="simple">29°18'50"N, 95°19'07"E</named-content></named-content>, 1271 m. 22.vi. 2018, Shi-shuai Wang &amp; Zu-long Liang let. (transcribed from Chinese). <bold><italic>Paratypes</italic></bold> (47 spec.): 39 spec. (<named-content xmlns:xlink="http://www.w3.org/1999/xlink" content-type="dwc:institutional_code" xlink:type="simple">SYSU</named-content>, <named-content xmlns:xlink="http://www.w3.org/1999/xlink" content-type="dwc:institutional_code" xlink:type="simple">NMPC</named-content>): same label data as the holotype; 8 spec. (<named-content xmlns:xlink="http://www.w3.org/1999/xlink" content-type="dwc:institutional_code" xlink:type="simple">SYSU</named-content>): China, Xizang: near road of Motuo to Bomi, Wudang waterfall, 18.viii.2018, Run Zhou.</p></tp:treatment-sec><tp:treatment-sec sec-type="diagnosis" id="SECID0E5OAC"><title>Diagnosis.</title><p>Length 1.9–2.2 mm. Dorsal surface dark brown or black with broad lateral yellow band on pronotum and elytra, posterior half of elytra yellowish. Head and pronotum without shagreen on interstices. Head without pale preocular spots. Antenna with seven antennomeres, the third antennomere very small, globular. Elytra often with a pair of yellow spots on the base of third primary series of punctures. Elytra without sulci, with 10 primary series of punctures; primary series of punctures strong and coarse, secondary ones consisting of smaller and more scarcely arranged punctures, punctures with short yellow setae. Aedeagus: total length 0.45 mm; median lobe as long as parameres, broad basally, narrowest medially, subapically with a series of backward directed setae; parameres subrectangular apically, almost as wide as medial lobe at apex.</p></tp:treatment-sec><tp:treatment-sec sec-type="description" id="SECID0EDPAC"><title>Description.</title><p>Total length 1.9–2.2 mm (holotype: 2.15 mm); maximum width 1.35–1.45 mm (holotype: 1.4 mm). Total length / total width ratio = 1.5. Body oval, moderately convex, maximum width at anterior third of elytra (Fig. <xref ref-type="fig" rid="F1">1</xref>).</p><p><bold><italic>Head.</italic></bold> Black with greenish reflection, without preocular spots, smooth. Labrum about 2.7× as wide as long, without specula in both sexes, feebly emarginated on anterior margin, surface densely punctured (Fig. <xref ref-type="fig" rid="F2">7</xref>). Clypeus and frons blackish, surface with irregularly arranged punctures, punctures sparse and less impressed than on labrum, each puncture with decumbent white seta on disc, punctures in anterior corner of clypeus as dense as on labrum. Frontoclypeal suture scarcely apparent. Eyes oblong, oblique (Fig. <xref ref-type="fig" rid="F2">8</xref>), closest to each other posteriorly, slightly protruding laterally, minimum interocular distance in dorsal view 2.7× the width of one eye. Mentum with mesh-like microsculpture anteriorly and laterally (Fig. <xref ref-type="fig" rid="F2">7</xref>), without punctures, but smooth and with a few punctures in posterior half; submentum smooth with sparse punctures. Maxillary palpi (Fig. <xref ref-type="fig" rid="F2">14</xref>) yellowish, not becoming dark at extreme apex; palpomere 2 almost same length as palpomere 3, palpomere 4 asymmetrical, inner margin straight and outer margin convex, ca. 1.5× as long as palpomere 3. Apical labial palpomere asymmetrical with straight inner face and convex outer face (Fig. <xref ref-type="fig" rid="F2">7</xref>), about as long as penultimate one. Antennae with 7 antennomeres (Fig. <xref ref-type="fig" rid="F2">9</xref>), yellow brown with antennal club of the same color; scape ca. 2.2× as long as pedicel, antennomere 3 very small, globular, cupule globular and asymmetrical; antennomeres 5–7 with densely arranged setae, antennomere 7 constricted near apex.</p><fig id="F1" position="float" orientation="portrait"><object-id xmlns:xlink="http://www.w3.org/1999/xlink" content-type="doi" xlink:type="simple">10.3897/zookeys.889.34690.figures1-6</object-id><object-id xmlns:xlink="http://www.w3.org/1999/xlink" content-type="arpha" xlink:type="simple">C5D93FEA-33E7-5810-9A82-8747401A2EFC</object-id><label>Figures 1–6.</label><caption><p><tp:taxon-name><tp:taxon-name-part taxon-name-part-type="genus" reg="Laccobius">Laccobius</tp:taxon-name-part> (<tp:taxon-name-part taxon-name-part-type="subgenus" reg="Glyptolaccobius">Glyptolaccobius</tp:taxon-name-part>) <tp:taxon-name-part taxon-name-part-type="species" reg="motuoensis">motuoensis</tp:taxon-name-part></tp:taxon-name> sp. nov. <bold>1, 2</bold> habitus (<bold>1</bold> dorsal view <bold>2</bold> lateral view) <bold>3, 4</bold> base of the elytron (<bold>3</bold> specimen with yellow spot <bold>4</bold> specimen without yellow spot) <bold>5, 6</bold> male genitalia (<bold>5</bold> dorsal view <bold>6</bold> lateral view).</p></caption><graphic xmlns:xlink="http://www.w3.org/1999/xlink" xlink:href="zookeys-889-065-g001.jpg" position="float" orientation="portrait" xlink:type="simple" id="oo_356445.jpg"><uri content-type="original_file" xlink:type="simple">https://binary.pensoft.net/fig/356445</uri></graphic></fig><p><bold><italic>Thorax.</italic></bold> Pronotum transverse, smooth; black with greenish reflection, lateral margins with yellow stripe that extends to posterior margin near posterior corner (Figs <xref ref-type="fig" rid="F1">1</xref>, <xref ref-type="fig" rid="F1">2</xref>), the yellow patch with posterior margin 2× as wide as anterior margin; punctures coarse and sparse, bearing decumbent yellowish setae; lateral stria fine, ending in posterior corner, but shortly continuous along anterior margin. Scutellar shield equilaterally triangular, black with few punctures. Prosternum black with dense decumbent pubescence, with a longitudinal keel medially (Fig. <xref ref-type="fig" rid="F2">10</xref>). Mesoventrite with arrow-head-shaped elevation (Fig. <xref ref-type="fig" rid="F2">10</xref>), the top of the elevation with a tuft of long setae; a longitudinal carina reaching to posterior margin of mesocoxae (Fig. <xref ref-type="fig" rid="F2">10</xref>). Metaventrite pubescent with a very narrow longitudinal glabrous area medioposteriorly (Fig. <xref ref-type="fig" rid="F2">10</xref>). Elytra smooth, slightly elongate, ca. 1.1× as long as wide, dark brown with wide lateral yellow margin that always narrower than posterior margin of pronotal lateral yellow margin (Figs <xref ref-type="fig" rid="F1">1</xref>, <xref ref-type="fig" rid="F1">4</xref>); posterior half yellow, fused with lateral yellow margin (Figs <xref ref-type="fig" rid="F1">1</xref>, <xref ref-type="fig" rid="F1">2</xref>); base of elytra with a pair of distinct pale yellow spots ca. at mid width (Figs <xref ref-type="fig" rid="F1">1</xref>, <xref ref-type="fig" rid="F1">3</xref>), sometimes elytra almost black on disc, and the basal yellow spot absent or unclear (Fig. <xref ref-type="fig" rid="F1">4</xref>); primary series punctures not sulciform; primary series of punctures strong and coarse, regularly arranged; secondary ones with small and scarce punctures (Fig. <xref ref-type="fig" rid="F2">11</xref>). Epipleura oblique, ending at level of metafemora.</p><p><bold><italic>Legs.</italic></bold> Yellow brown. Trochanters pubescent; profemora with anterior surface densely pubescent basally, with tibial grooves; protibiae smooth, bearing stiff setae (Fig. <xref ref-type="fig" rid="F2">14</xref>). Mesotrochanters and mesofemora smooth (Fig. <xref ref-type="fig" rid="F2">13</xref>), the latter with tibial grooves; mesotibiae with longitudinal rows of stiff setae (Fig. <xref ref-type="fig" rid="F2">13</xref>). Metatrochanters and metafemora smooth (Fig. <xref ref-type="fig" rid="F2">13</xref>), the latter with tibial grooves; metatibiae with longitudinal rows of stiff setae, long spur as long as first and second tarsomeres combined (Fig. <xref ref-type="fig" rid="F2">16</xref>). Tarsal natatory setae nearly absent. Legs with five tarsomeres; second metatarsomere ca. 1.4× as long as metatarsomere 3 (Fig. <xref ref-type="fig" rid="F2">16</xref>).</p><fig id="F2" position="float" orientation="portrait"><object-id xmlns:xlink="http://www.w3.org/1999/xlink" content-type="doi" xlink:type="simple">10.3897/zookeys.889.34690.figures7-16</object-id><object-id xmlns:xlink="http://www.w3.org/1999/xlink" content-type="arpha" xlink:type="simple">BF638447-8D52-5648-B569-66B7696CBC97</object-id><label>Figures 7–16.</label><caption><p><tp:taxon-name><tp:taxon-name-part taxon-name-part-type="genus" reg="Laccobius">Laccobius</tp:taxon-name-part> (<tp:taxon-name-part taxon-name-part-type="subgenus" reg="Glyptolaccobius">Glyptolaccobius</tp:taxon-name-part>) <tp:taxon-name-part taxon-name-part-type="species" reg="motuoensis">motuoensis</tp:taxon-name-part></tp:taxon-name> sp. nov. <bold>7</bold> head, ventral view <bold>8</bold> compound eye in lateral view <bold>9</bold> antenna <bold>10</bold> ventral view of thorax <bold>11</bold> punctures on elytral base <bold>12</bold> abdomen <bold>13</bold> mesothoracic leg <bold>14</bold> prothoracic leg <bold>15</bold> male protarsus <bold>16</bold> metathoracic leg.</p></caption><graphic xmlns:xlink="http://www.w3.org/1999/xlink" xlink:href="zookeys-889-065-g002.jpg" position="float" orientation="portrait" xlink:type="simple" id="oo_356446.jpg"><uri content-type="original_file" xlink:type="simple">https://binary.pensoft.net/fig/356446</uri></graphic></fig><p><bold><italic>Abdomen.</italic></bold> Ventrites 1–5 smooth, without microsculpture, sparsely pubescent; each ventrite with long setae posteriorly, ventrite 6 densely pubescent (Fig. <xref ref-type="fig" rid="F2">12</xref>).</p><p><bold><italic>Male.</italic></bold> Second protarsomere dilated, with a clasping structure that contains 7 lobes (Fig. <xref ref-type="fig" rid="F2">15</xref>).</p><p><bold><italic>Aedeagus.</italic></bold> (Figs <xref ref-type="fig" rid="F1">5</xref>, <xref ref-type="fig" rid="F1">6</xref>). Total length 0.42 mm. parameres nearly 1.6× as long as phallobase. Phallobase 1.3× as long as wide. Median lobe as long as parameres, broad basally, gradually narrowed from base to mid length and then slightly widened to apex; with a series of backward directed setae subapically, apex rounded. Parameres subrectangular apically, almost as wide as medial lobe apically.</p></tp:treatment-sec><tp:treatment-sec sec-type="Differential diagnosis" id="SECID0EMHAE"><title>Differential diagnosis.</title><p>This species closely resembles <italic><tp:taxon-name><tp:taxon-name-part taxon-name-part-type="genus" reg="Laccobius">L.</tp:taxon-name-part> <tp:taxon-name-part taxon-name-part-type="species" reg="yunnanensis">yunnanensis</tp:taxon-name-part></tp:taxon-name></italic> Gentili, 2003 and <italic><tp:taxon-name><tp:taxon-name-part taxon-name-part-type="genus" reg="Laccobius">L.</tp:taxon-name-part> <tp:taxon-name-part taxon-name-part-type="species" reg="sipeki">sipeki</tp:taxon-name-part></tp:taxon-name></italic> Gentili &amp; Fikáček, 2009 in the genital morphology (including the series of long hairs on distal half of the median lobe) and the coloration of elytra having a dark base with small basal spots and widely pale apical portion. It can be distinguished from <italic><tp:taxon-name><tp:taxon-name-part taxon-name-part-type="genus" reg="Laccobius">L.</tp:taxon-name-part> <tp:taxon-name-part taxon-name-part-type="species" reg="yunnanensis">yunnanensis</tp:taxon-name-part></tp:taxon-name></italic> by having an elytral series regular throughout (somewhat irregular at base in <italic><tp:taxon-name><tp:taxon-name-part taxon-name-part-type="genus" reg="Laccobius">L.</tp:taxon-name-part> <tp:taxon-name-part taxon-name-part-type="species" reg="yunnanensis">yunnanensis</tp:taxon-name-part></tp:taxon-name></italic>), primary series of punctures distinctly stronger and coarser than secondary ones (with some punctures at least as large as those on primary series in <italic><tp:taxon-name><tp:taxon-name-part taxon-name-part-type="genus" reg="Laccobius">L.</tp:taxon-name-part> <tp:taxon-name-part taxon-name-part-type="species" reg="yunnanensis">yunnanensis</tp:taxon-name-part></tp:taxon-name></italic>) and the median lobe ca. the same width in apical half (distinctly widened apically in <italic><tp:taxon-name><tp:taxon-name-part taxon-name-part-type="genus" reg="Laccobius">L.</tp:taxon-name-part> <tp:taxon-name-part taxon-name-part-type="species" reg="yunnanensis">yunnanensis</tp:taxon-name-part></tp:taxon-name></italic>). It can be distinguished from <italic><tp:taxon-name><tp:taxon-name-part taxon-name-part-type="genus" reg="Laccobius">L.</tp:taxon-name-part> <tp:taxon-name-part taxon-name-part-type="species" reg="sipeki">sipeki</tp:taxon-name-part></tp:taxon-name></italic> by the absence of the parasutural furrow (with distinct rather deep parasutural groove in <italic><tp:taxon-name><tp:taxon-name-part taxon-name-part-type="genus" reg="Laccobius">L.</tp:taxon-name-part> <tp:taxon-name-part taxon-name-part-type="species" reg="sipeki">sipeki</tp:taxon-name-part></tp:taxon-name></italic>) and the apex of the median lobe reaching the level of parameral apices only (slightly overlapping parameral apices in <italic><tp:taxon-name><tp:taxon-name-part taxon-name-part-type="genus" reg="Laccobius">L.</tp:taxon-name-part> <tp:taxon-name-part taxon-name-part-type="species" reg="sipeki">sipeki</tp:taxon-name-part></tp:taxon-name></italic>).</p></tp:treatment-sec><tp:treatment-sec sec-type="etymology" id="SECID0EVKAE"><title>Etymology.</title><p>This species is named after type locality.</p></tp:treatment-sec><tp:treatment-sec sec-type="distribution" id="SECID0E1KAE"><title>Distribution.</title><p>Only known from two close localities in the eastern Himalaya (Xizang, Motuo County).</p></tp:treatment-sec><tp:treatment-sec><!--Section generated to contain objects referenced in tp:taxon-treatment.--><fig id="F3" position="float" orientation="portrait"><object-id xmlns:xlink="http://www.w3.org/1999/xlink" content-type="doi" xlink:type="simple">10.3897/zookeys.889.34690.figures17-22</object-id><object-id xmlns:xlink="http://www.w3.org/1999/xlink" content-type="arpha" xlink:type="simple">6B94446D-6EC8-5182-B06D-5C1ACC94ED11</object-id><label>Figures 17–22.</label><caption><p>Male genitalia of the species similar to <italic><tp:taxon-name><tp:taxon-name-part taxon-name-part-type="genus" reg="Laccobius">Laccobius</tp:taxon-name-part> <tp:taxon-name-part taxon-name-part-type="species" reg="motuoensis">motuoensis</tp:taxon-name-part></tp:taxon-name></italic> sp. nov. <bold>17–19</bold><italic><tp:taxon-name><tp:taxon-name-part taxon-name-part-type="genus" reg="Laccobius">L.</tp:taxon-name-part> <tp:taxon-name-part taxon-name-part-type="species" reg="sipeki">sipeki</tp:taxon-name-part></tp:taxon-name></italic> Gentili &amp; Fikáček, holotype (<bold>17</bold> ventral <bold>18</bold> lateral <bold>19</bold> ventral) <bold>20–22</bold><italic><tp:taxon-name><tp:taxon-name-part taxon-name-part-type="genus" reg="Laccobius">L.</tp:taxon-name-part> <tp:taxon-name-part taxon-name-part-type="species" reg="yunnanensis">yunnanensis</tp:taxon-name-part></tp:taxon-name></italic> Gentili, specimen from China: Yunnan: Rehai Hot springs (coll. <named-content xmlns:xlink="http://www.w3.org/1999/xlink" content-type="dwc:institutional_code" xlink:type="simple">NMPC</named-content>) <bold>20</bold> detail of the apical half of medial lobe <bold>21</bold> ventral view <bold>22</bold> lateral view.</p></caption><graphic xmlns:xlink="http://www.w3.org/1999/xlink" xlink:href="zookeys-889-065-g003.jpg" position="float" orientation="portrait" xlink:type="simple" id="oo_356447.jpg"><uri content-type="original_file" xlink:type="simple">https://binary.pensoft.net/fig/356447</uri></graphic></fig><fig id="F4" position="float" orientation="portrait"><object-id xmlns:xlink="http://www.w3.org/1999/xlink" content-type="doi" xlink:type="simple">10.3897/zookeys.889.34690.figures23-25</object-id><object-id xmlns:xlink="http://www.w3.org/1999/xlink" content-type="arpha" xlink:type="simple">EF097798-FA4A-5491-9132-6CB8C48601BB</object-id><label>Figures 23–25.</label><caption><p>Habitats of <italic><tp:taxon-name><tp:taxon-name-part taxon-name-part-type="genus" reg="Laccobius">Laccobius</tp:taxon-name-part> <tp:taxon-name-part taxon-name-part-type="species" reg="motuoensis">motuoensis</tp:taxon-name-part></tp:taxon-name></italic> sp. nov. Xizang: near road of Motuo to Bomi, Wudang waterfall.</p></caption><graphic xmlns:xlink="http://www.w3.org/1999/xlink" xlink:href="zookeys-889-065-g004.jpg" position="float" orientation="portrait" xlink:type="simple" id="oo_356448.jpg"><uri content-type="original_file" xlink:type="simple">https://binary.pensoft.net/fig/356448</uri></graphic></fig></tp:treatment-sec></tp:taxon-treatment>
