# Supplementary material for: A new species of Laccobius Erichson, 1837 (Hydrophilidae, Coleoptera) from the Chinese Himalaya, with comments on taxonomic status of subgenera Glyptolaccobius Gentili, 1989 and Cyclolaccobius Gentili, 1991 and additional faunistic records from China
Source: Zookeys. 2019 Nov 14;889:65–80. doi: 10.3897/zookeys.889.34690 (PMC6872600; doi:10.3897/zookeys.889.34690)
Supplement: XML Treatment for Laccobius (s.str.) cinereus [file zookeys.889.34690-treatment14.xml]

<!DOCTYPE tp:taxon-treatment
  PUBLIC "-//TaxonX//DTD Taxonomic Treatment Publishing DTD v0 20100105//EN" "tax-treatment-NSO.dtd">
<tp:taxon-treatment xmlns:tp="http://www.plazi.org/taxpub"><tp:treatment-meta><kwd-group><label>Taxon classification</label><kwd><named-content xmlns:xlink="http://www.w3.org/1999/xlink" content-type="kingdom">Animalia</named-content></kwd><kwd><named-content xmlns:xlink="http://www.w3.org/1999/xlink" content-type="order">Coleoptera</named-content></kwd><kwd><named-content xmlns:xlink="http://www.w3.org/1999/xlink" content-type="family">Hydrophilidae</named-content></kwd></kwd-group><mixed-citation publication-type="journal"><person-group><name><surname>Jia</surname><given-names>Fenglong</given-names></name><name><surname>Chen</surname><given-names>Jia-Hui</given-names></name><name><surname>Fikácek</surname><given-names>Martin</given-names></name></person-group><article-title>A new species of <italic><tp:taxon-name><tp:taxon-name-part taxon-name-part-type="genus" reg="Laccobius">Laccobius</tp:taxon-name-part></tp:taxon-name></italic> Erichson, 1837 (<tp:taxon-name><tp:taxon-name-part taxon-name-part-type="family">Hydrophilidae</tp:taxon-name-part></tp:taxon-name>, <tp:taxon-name><tp:taxon-name-part taxon-name-part-type="order">Coleoptera</tp:taxon-name-part></tp:taxon-name>) from the Chinese Himalaya, with comments on taxonomic status of subgenera <italic><tp:taxon-name><tp:taxon-name-part taxon-name-part-type="genus" reg="Glyptolaccobius">Glyptolaccobius</tp:taxon-name-part></tp:taxon-name></italic> Gentili, 1989 and <italic><tp:taxon-name><tp:taxon-name-part taxon-name-part-type="genus" reg="Cyclolaccobius">Cyclolaccobius</tp:taxon-name-part></tp:taxon-name></italic> Gentili, 1991 and additional faunistic records from China</article-title><source>Zookeys</source><day>14</day><month>11</month><year>2019</year><volume>889</volume><fpage>65</fpage><lpage>80</lpage><pub-id pub-id-type="doi">10.3897/zookeys.889.34690</pub-id></mixed-citation></tp:treatment-meta><tp:nomenclature><tp:taxon-name><object-id xmlns:xlink="http://www.w3.org/1999/xlink" content-type="arpha" xlink:type="simple">7BB71176-F508-59D3-A631-BA9779E83561</object-id>
              <tp:taxon-name-part taxon-name-part-type="genus" reg="Laccobius">Laccobius</tp:taxon-name-part>
              <tp:taxon-name-part taxon-name-part-type="sensu">(s.str.)</tp:taxon-name-part>
              <tp:taxon-name-part taxon-name-part-type="species" reg="cinereus">cinereus</tp:taxon-name-part>
            </tp:taxon-name><tp:taxon-authority>Motschulsky, 1860</tp:taxon-authority></tp:nomenclature><tp:treatment-sec sec-type="material" id="SECID0ED4BG"><title>New material examined.</title><p><bold>QINGHAI</bold>: 19 spec. (<named-content xmlns:xlink="http://www.w3.org/1999/xlink" content-type="dwc:institutional_code" xlink:type="simple">SYSU</named-content>), Maduo, Yematan, <named-content xmlns:xlink="http://www.w3.org/1999/xlink" content-type="dwc:verbatimCoordinates" xlink:type="simple"><named-content content-type="geo-json" specific-use="{&#34;type&#34;:&#34;Point&#34;,&#34;coordinates&#34;:[98.068056,34.701389]}" id="NCID0EW4BG" xlink:type="simple">34°42'5"N, 98°4'5"E</named-content></named-content>, 3178 m, 21.viii.2018, Zu-long Liang &amp; Jun-wei Deng leg.; 15 spec. (<named-content xmlns:xlink="http://www.w3.org/1999/xlink" content-type="dwc:institutional_code" xlink:type="simple">SYSU</named-content>), Maduo, Donggecuona Lake, <named-content xmlns:xlink="http://www.w3.org/1999/xlink" content-type="dwc:verbatimCoordinates" xlink:type="simple"><named-content content-type="geo-json" specific-use="{&#34;type&#34;:&#34;Point&#34;,&#34;coordinates&#34;:[98.706111,35.286667]}" id="NCID0EG5BG" xlink:type="simple">35°17'12"N, 98°42'22"E</named-content></named-content>, 4085 m, 24.vii.2018, Zu-long Liang &amp; Jun-wei Deng leg.; 54 spec. (<named-content xmlns:xlink="http://www.w3.org/1999/xlink" content-type="dwc:institutional_code" xlink:type="simple">SYSU</named-content>), Gangcha, beside national road G135, <named-content xmlns:xlink="http://www.w3.org/1999/xlink" content-type="dwc:verbatimCoordinates" xlink:type="simple"><named-content content-type="geo-json" specific-use="{&#34;type&#34;:&#34;Point&#34;,&#34;coordinates&#34;:[100.246944,37.289722]}" id="NCID0EW5BG" xlink:type="simple">37°17'23"N, 100°14'49"E</named-content></named-content>, 3178 m, 21.viii.2018, Zu-long Liang &amp; Jun-wei Deng leg. <bold>XINGJIANG</bold>: 1 male (<named-content xmlns:xlink="http://www.w3.org/1999/xlink" content-type="dwc:institutional_code" xlink:type="simple">SYSU</named-content>), Altai, Bahahe County, Baihualin, <named-content xmlns:xlink="http://www.w3.org/1999/xlink" content-type="dwc:verbatimCoordinates" xlink:type="simple"><named-content content-type="geo-json" specific-use="{&#34;type&#34;:&#34;Point&#34;,&#34;coordinates&#34;:[86.340000,48.070000]}" id="NCID0EI6BG" xlink:type="simple">48.07N, 86.34E</named-content></named-content>, 512 m, 7.vii.2017, Rui-juan Zhang &amp; Shi-shuai Wang leg.</p></tp:treatment-sec><tp:treatment-sec sec-type="distribution" id="SECID0EN6BG"><title>Distribution.</title><p>See <xref ref-type="bibr" rid="B1">Fikáček et al. (2015)</xref>. <bold>New for Xinjiang.</bold></p></tp:treatment-sec><ref-list><ref id="B1"><mixed-citation xmlns:xlink="http://www.w3.org/1999/xlink" xlink:type="simple"><person-group><name name-style="western"><surname>Fikáček</surname><given-names>M</given-names></name><name name-style="western"><surname>Angus</surname><given-names>RB</given-names></name><name name-style="western"><surname>Gentili</surname><given-names>E</given-names></name><name name-style="western"><surname>Jia</surname><given-names>F</given-names></name><name name-style="western"><surname>Minoshima</surname><given-names>YN</given-names></name><name name-style="western"><surname>Prokin</surname><given-names>A</given-names></name><name name-style="western"><surname>Przewoźny</surname><given-names>M</given-names></name><name name-style="western"><surname>Ryndevich</surname><given-names>SK</given-names></name></person-group> (<year>2015</year>) <article-title>Family <tp:taxon-name><tp:taxon-name-part taxon-name-part-type="family">Hydrophilidae</tp:taxon-name-part></tp:taxon-name>.</article-title> In: <person-group><name name-style="western"><surname>Löbl</surname><given-names>I</given-names></name><name name-style="western"><surname>Löbl</surname><given-names>D</given-names></name></person-group> (<role>Eds</role>) <issue-title>Catalogue Palaearctic Coleoptera.</issue-title><source>Volume 2/1. <tp:taxon-name><tp:taxon-name-part taxon-name-part-type="superfamily">Hydrophiloidea</tp:taxon-name-part></tp:taxon-name> – <tp:taxon-name><tp:taxon-name-part taxon-name-part-type="family">Staphilinoidea</tp:taxon-name-part></tp:taxon-name>. Revised and updated edition. Koninklijke Brill NV, Leiden and Boston</source>, <fpage>37</fpage>–<lpage>76</lpage>.</mixed-citation></ref></ref-list></tp:taxon-treatment>
